# Supplementary material for: Real-Time 3D High-Resolution Microscopy of Human Cells on the International Space Station
Source: Int J Mol Sci. 2019 Apr 25;20(8):2033. doi: 10.3390/ijms20082033 (PMC6514950; doi:10.3390/ijms20082033)
Supplement: Supplementary file 1 [file ijms-20-02033-s001.zip]

Archive with 4 entries (4 files):
- ijms-485970-supplementary.pdf
- SupplementaryMovie1_Pre-flight_ground_control_3D_movie.avi
- SupplementaryMovie2_In-flight_3D_movie.avi
- SupplementaryMovie3_Flight_parallel_ground_control_3D_movie.avi
